# Supplementary material for: Nutrition and Diet Apps: Brazilian Panorama before and during the COVID-19 Pandemic
Source: Nutrients. 2023 Aug 17;15(16):3606. doi: 10.3390/nu15163606 (PMC10459095; doi:10.3390/nu15163606)
Supplement: Supplementary file 1 [file nutrients-15-03606-s001.zip]

Archive with 1 entries (1 files):
- nutrients-2531372-supplementary.pdf
